# Supplementary material for: Muse-like stem cell therapy for curing chronic diseases in geriatric feline and canine
Source: Front Vet Sci. 2026 Mar 18;13:1708295. doi: 10.3389/fvets.2026.1708295 (PMC13038508; doi:10.3389/fvets.2026.1708295)
Supplement: Supplementary file 2 [file Table_1.XLS]

## Sheet: Sheet1
NO	Full Name	Function(s)	Concentration (uM)
1	TD114-2	GSK3β inhibition	2
2	CHIR99021	GSK3 inhibition	10
3	6-bromoindirubin-3'-oxime (BIO)	GSK3 inhibition	1
4	Lithium chloride(LiCl)	GSK3 inhibition	1000
5	BML-284	Wnt activation	2
6	Kenpaullone	Dual inhibition of CDK and GSK3β	5
7	A83-01	TGFβ inhibition	1
8	SB431542	TGFβ inhibition	2
9	E-616452	TGFβ inhibition	10
10	LY364947	TGFβ inhibition	1
11	PD0325901	MEK inhibition	0.4
12	SC1	Dual inhibition of ERK1 and Ras GTPase	1
13	PD173074	FGF receptor inhibition	0.5
14	SU5402	Dual inhibition of FGF receptor and VEGF receptor	2
15	SU16F	PDGFR-βinhibition	2
16	JNJ10198409	Dual inhibition of PDGFR-a and PDGFR-β	0.1
17	DAPT	Notch inhibition	1
18	LY-411575	Notch inhibition	0.01
19	LDE225	Hedgehog inhibition	2
20	Hh-Ag1.5	Hedgehog activation	0.2
21	Purmorphamine	Hedgehog activation	1
22	Forskolin	PKA activation	10
23	8-Br-cAMP	PKA activation	100
24	Prostaglandin E2	PKA activation	1
25	IBMX	PKA activation	10
26	Retinoic acid (RA)	RAR activation	2
27	CD437	RAR activation	0.1
28	AM580	RAR activation	0.01
29	Bexarotene	RXR activation	5
30	HX531	RXR activation	1
31	9-cis-RA	Dual activation of RAR and RXR	2
32	GSK 8470	NR5A2 activation	2
33	17β-estradiol	NR5A2 activation	0.01
34	Benzodiazepine	NR6A1 inhibition	3
35	GW501516	PPARβ activation	0.1
36	Carbacyclin	PPARβ activation	10
37	IKK 16	IKK inhibition	0.2
38	SC-514	IKK inhibition	3
39	PF184	IKK inhibition	0.2
40	Poly(I:C)	Toll-like receptor 3 (TLR3) activation	0.03
41	BayK8644	L-type Ca2+ channel activation	2
42	Rolipram	Phosphodiesterase (PDE)-4 inhibition	10
43	Lysophosphatidic acid	GPCR activation	2
44	SP600125	JNK inhibition	2
45	5-Azacytidine	DNA methyltransferase inhibition	1
46	Decitabine	DNA methyltransferase inhibition	5
47	Zebularine	DNA methyltransferase inhibition	100
48	RG108	DNA methyltransferase inhibition	10
49	RSC133	Dual inhibition of DNA methyltransferase	10
50	BIX-01294	Histone methyltransferase inhibition	1
51	UNC0638	G9a and GLP histone methyltransferase inhibition	0.5
52	Chaetocin	Histone methyltransferase inhibition	2
53	GSK 126	EZH2 histone methyltransferase inhibition	1
54	SGC 0946	DOT1L histone methyltransferase inhibition	2.5
55	EPZ004777	DOT1L histone methyltransferase inhibition	5
56	PRT 4165	Polycomb repressive complex 1 inhibition	10
57	Parnate	LSD1 histone demethylase inhibition	2
58	GSK J4	JMJC histone demethylase inhibition	1
59	IOX1	JMJC histone demethylase inhibition	1
60	Sodium butyrate (NaB)	Histone deacetylase inhibition	100
61	Valproic acid (VPA)	Histone deacetylase inhibition	1,000
62	SAHA	Histone deacetylase inhibition	5
63	Trichostatin A (TSA)	Histone deacetylase inhibition	0.02
64	Tubastatin A	Histone deacetylase inhibition	0.5
65	MS-275	Histone deacetylase inhibition	0.1
66	TC-H 106	Histone deacetylase inhibition	1
67	MC1568	Histone deacetylase inhibition	2
68	PCI 34051	Histone deacetylase inhibition	0.2
69	SIRT1 Inhibitor III	SIRT1 histone deacetylase inhibition	2
70	Salermide	SIRT1/2 histone deacetylase inhibition	10
71	SRT1720	SIRT1 histone deacetylase activation	1
72	Resveratrol	SIRT1 histone deacetylase activation	5
73	Anacardic acid	Histone acetyltransferase inhibition	5
74	CTPB	P300 histone acetyltransferase activation	5
75	AMI-5	Histone arginine methyltransferase inhibiton	5
76	JQ1	BET bromodomain inhibition	0.2
77	I-BET-762	BET bromodomain inhibition	0.2
78	I-BET-151	BET bromodomain inhibition	0.5
79	AS8351	KDM5B inhibition	1
80	PBIT	KDM5B inhibition	10
81	OAC1	Epigenetic modulation	10
82	OAC2	Epigenetic modulation	10
83	PS48	PDK1 activation	5
84	2,4-dinitrophenol	Oxidative phosphorylation uncoupling	1
85	Fructose 2,6-bisphosphate	Fructose-6-phosphate kinase activation	10,000
86	N-oxaloylglycine	Prolyl 4-hydroxylase inhibition	1
87	Quercetin	mitochondrial ATPase and phosphodiesterase inhibition	1
88	2-Deoxy-D-glucose	Glycolysis inhibition	5000
89	Desferrioxamine (DFO)	Prolyl Hydroxylases inhibition/ HIF-1 activation	2
90	Y27632	ROCK inhibition	10
91	Thiazovivin	ROCK inhibition	1
92	Fasudil hydrochloride	ROCK inhibition	2
93	Pyrintegin	Integrin signaling activation	3
94	Z-VAD-FMK	Caspase inhibition	100
95	Rapamycin	mTOR inhibition	0.01
96	SMER28	Positive regulation of autophagy	10
97	Pifithrin-α hydrobromide	P53 inhibition	5
98	Pifithrin-μ	P53 inhibition	5
99	PTC209	BMI1 inhibitor	1
100	GSK306A	HIF-1α activator	1
